# Supplementary material for: Patpat: a public proteomics dataset search framework
Source: Bioinformatics. 2023 Feb 6;39(2):btad076. doi: 10.1093/bioinformatics/btad076 (PMC9933831; doi:10.1093/bioinformatics/btad076)
Supplement: btad076_Supplementary_Data [file btad076_supplementary_data.zip]

Archive with 3 entries (3 files):
- Supplementary Figure 1-high.jpg
- Supplementary Figure 2-high.jpg
- 2022_Patpat Figure 1 V3-low.jpg
